# Supplementary material for: Anemia among Syrian Refugee Children Aged 6 to 23 Months Living in Greater Beirut, Lebanon, including the Voices of Mothers’ and Local Healthcare Staff: A Mixed-Methods Study
Source: Nutrients. 2023 Jan 30;15(3):700. doi: 10.3390/nu15030700 (PMC9920708; doi:10.3390/nu15030700)
Supplement: Supplementary file 1 [file nutrients-15-00700-s001.zip]

Archive with 1 entries (1 files):
- nutrients-2108059-supplementary.pdf
